# Supplementary material for: Septic polyarthritis with Mycoplasma salivarium in a patient with common variable immunodeficiency: case report and review of the literature
Source: Access Microbiol. 2021 Apr 9;3(4):000221. doi: 10.1099/acmi.0.000221 (PMC8208761; doi:10.1099/acmi.0.000221)
Supplement: Supplementary material 1 [file acmi-3-0221-s001.xlsx]

## Sheet: Sheet1
Immunoglobulins	IgM (mg/dL)	IgA (mg/dL)	IgG (mg/dL)	IgE (IU/mL)
2014-08-14	<20	<6	<200	<1
1999-03-29	14	<7	529
Normal Range	43-215	59-371	678-1425	6-216
Flow Cytometry	2015-05-04	2020-09-29	Normal Range
CD3 (total T cells)	0.87	0.78	55-83%
CD3+/CD4+	0.53	0.39	27-53%
CD3+/CD8+	0.32	0.38	13-23%
Absolute T cells/mcl	1130	844	1150-1550
CD19 (total B cells)	0.02	0	6-19%
Absolute B cells/mcl	27	0	100-500
CD3-/CD16+/CD56+	0.11	0.15	7-31%
